# Supplementary material for: Chromatin associations in Arabidopsis interphase nuclei
Source: Front Genet. 2014 Nov 13;5:389. doi: 10.3389/fgene.2014.00389 (PMC4230181; doi:10.3389/fgene.2014.00389)
Supplement: Supplementary file 2 [file Table1.XLSX]

## Sheet: Sheet1
Table S1 | BACs used for painting of euchromatic chromosome arms and segments.
T25K16	T25K16		F19K19	F19K19		T5I8	T5I8
F6F3	F6F3		F17F16	F17F16		T17H7	T17H7
F22L4	F22L4			F6I1			F17F8
T1N6	T1N6		F20D23	F20D23		F28K20	F28K20
F22M8	F22M8		T13M22	T13M22		T19E23	T19E23
T7I23	T7I23		F28G4	F28G4		T8E3	T8E3
T6A9	T6A9		F1L3	F1L3		F27M3	F27M3
T14P4	T14P4		F11A6	F11A6			F5M6
F22D16	F22D16			F2H15			T12O21
F10O3	F10O3		T10F20	T10F20		F3C3	F3C3
F15K9	F15K9		T10O22	T10O22		F27G20	F27G20
F21B7	F21B7		F15H18	F15H18		F5D14	F5D14
F21M11	F21M11		F25I16	F25I16			T9G5
F20D22	F20D22			F6A14		F6N18	F6N18
F19P19	F19P19		F14D16	F14D16		F9L11	F9L11
T1G11	T1G11		T29M8	T29M8			T9L6
F13M7	F13M7		F18O14	F18O14		T16O9	T16O9
T7A14	T7A14		F14P1	F14P1		F10C21	F10C21
T25N20	T25N20		F6F9	F6F9		T1E4	T1E4
F3F20	F3F20		T20H2	T20H2			F14M2
T20M3	T20M3		F14O10	F14O10		T3M13	T3M13
T21E18	T21E18		F5M15	F5M15			F12G12
	F9P14			F2D10		F23M19	F23M19
T2D23	T2D23		F9H16	F9H16			F7P12
F12K11	F12K11		T22I11	T22I11		F12K21	F12K21
	F4H5		F16F4	F16F4
F10K1	F10K1		F24J8	F24J8
F22G5	F22G5		F8K7	F8K7
F24B9	F24B9		T26F17	T26F17
T6D22	T6D22			F2E2
T23G18	T23G18		F16L1	F16L1
T27G7	T27G7		T16E15	T16E15
F22O13	F22O13			F12K8
F7G19	F7G19		T22J18	T22J18
T12M4	T12M4		F19G10	F19G10
T31J12	T31J12		T26J12	T26J12
F14J9	F14J9		F26F24	F26F24
F21M12	F21M12		F28C11	F28C11
T27I1	T27I1			F5O8
F14N23	F14N23		T23E23	T23E23
T10O24	T10O24		F3I6	F3I6
F20B24	F20B24			F21J9
T16B5	T16B5		F5A9	F5A9
T19D16	T19D16			F4F7
T28P6	T28P6			F2J7
T23J18	T23J18			F14G11
F25C20	F25C20			F28B23
F12F1	F12F1		T1K7	T1K7
T28K15	T28K15		T24P13	T24P13
	F5O11		T2P11	T2P11
T12C24	T12C24		T7N9	T7N9
F13K23	F13K23		F17L21	F17L21
F3F19	F3F19		T17H3	T17H3
T6J4	T6J4		T22C5	T22C5
F13B4	F13B4		F28L5	F28L5
F21F23	F21F23		F13K9	F13K9
F16A14	F16A14		F3H9	F3H9
F7A19	F7A19		F3M18	F3M18
F14L17	F14L17		F1K23	F1K23
T5E21	T5E21			F28N24
F10B6	F10B6		F15D2	F15D2
T15D22	T15D22		T3M22	T3M22
F9L1	F9L1		F1N18	F1N18
T16N11	T16N11		T1P2	T1P2
F7H2	F7H2			T2H7
T24D18	T24D18		F12P21	F12P21
F3O9	F3O9		T4K22	T4K22
			F26G16	F26G16

## Sheet: Sheet1 (2)
Table S1 | BACs used for painting of euchromatic chromosome arms and segments.
CT1top	CT1bottom	CT5bottom	2.8 Mb contig	2.6 Mb contig	760 kb contig
T25K16	F2J6	F5H8	F11A6	T10O24	F8A5
F22L4	T7O23	MLF18	T10F20	F20B24	F23C21
F22M8	T12C22	MPA22	T10O22	T16B5	T7P1
T6A9	T2P3	T31G3	F15H18	T19D16	F11P17
F22D16	T3F24	K18L3	F25I16	T28P6	T25B24
F15K9	F16N3	K19A23	F14D16	T23J18	T13M11
F21M11	T6B12	MXA21	T29M8	F25C20	F8K4
F20D22	F21D18	MUL8	F18O14	F12F1	F19K23
T1G11	T1N15	MKM21	F14P1	T28K15
T7A14	F27K7	MYH19	F6F9	T12C24
F3F20	F27J15	K21I16	T20H2	F13K23
T21E18	F14J22	K1B16	F14O10	F3F19
T2D23	T18C15	MMG1	F5M15	T6J4
F12K11	F14I3	K1O13	F9H16	F13B4
F10K1	F17J6	K5J14	T22I11	F21F23
F24B9	F8A12	K16E1	F16F4	F16A14
T23G18	F11M15	MJB21	F24J8	F7A19
F22O13	F19C24	MRD20	F8K7	F14L17
T12M4	T14L22	K24F5	T26F17	T5E21
F14J9	F9I5	MNL12	F16L1	F10B6
T27I1	F6D8	MQO24	T16E15	T15D22
T10O24	F8L10	F6B6	T22J18	F9L1
T16B5	T3F20	K9L2	F19G10	T16N11
T28P6	T18A20	K15C23	T26J12	F7H2
T23J18	F20D21	K18C1	F26F24	T24D18
F12F1	F14C21	MFC19	F28C11	F3O9
T28K15	T7N22	K15I22	T23E23	F19K19
T12C24	T18I3	MPL12	F3I6	F17F16
F13K23	T5A14	F10E10	F5A9	F20D23
T6J4	F20N2	MSD23		T13M22
F21F23	T6H22	MQL5		F28G4
F7A19	F13N6	K16F13
T5E21	F12K22	K23F3
F10B6	T15M6	MJE7
F9L1	T18I24	K24G6
F7H2	F19C14	K21P3
T24D18	F20B16	K6M13
F19K19	T30E16	K2I5
F17F16	T2K10	K6A12
F20D23	F8A5	MBA10
F28G4	T7P1	K7B16
F11A6	T1F9	K16E14
T10O22	T13M11	MFG13
F25I16	F8K4	K10D11
F14D16	F19K23	MJM18
F18O14	T3P18	F17P19
F14P1	F9N12	T4M5
T20H2	F24D7	MXC20
F5M15	F22C12	K19E1
F9H16	F1N19	MYN8
F16F4	F13O11	MGN6
F8K7	T23K8	K19P17
T26F17	T8F5	K18G13
F16L1	F1E22	F24B18
T16E15	F15E12	K5F14
T22J18	T27F4	K13P22
T26J12	T12I7	MTE17
F28C11	T4O24	MWC10
T23E23	F1O19	MYN21
F3I6	F1N21	MXK23
F5A9	T1F15	MKN22
T1K7	F12A21	MIK19
T7N9	T22E19	MHM17
T17H3	T26J14	MJB24
F28L5	F14K14	MUA2
F3H9	T6L1	MTI20
F1K23	F10D13	K21L19
F15D2	T6C23	MQJ2
F1N18	F20P5	MZN1
T1P2	F24J13	K18B18
F12P21	F5A18	MTH12
T4K22	F14O23	MGO3
T5I8	F28P5	K9B18
T17H7	T10D10	MUP24
F28K20	F3N23	MSL3
T19E23	T18K17	K11J9
F27M3	F25P22	MTG10
F27G20	F2P9	K19B1
F9L11	F1M20	MRG21
T16O9	F9E10	MJH22
T1E4	F1B16	MLE2
T3M13	T4O12	MGI19
F23M19	F15M4	MHJ24
F12K21	F28O16	T12B11
	F22K20	MXK3
	F2P24	MQN23
	T32E8	K19O4
	T11I11	K22J17
	T30F21	K14B20
	F9K20	K1L20
	T8K14	MSN2
	F19K16	K8A10
	F5I6	K3G17
	F23A5	K9I9
