# Supplementary material for: Chromatin associations in Arabidopsis interphase nuclei
Source: Front Genet. 2014 Nov 13;5:389. doi: 10.3389/fgene.2014.00389 (PMC4230181; doi:10.3389/fgene.2014.00389)
Supplement: Supplementary file 3 [file Table2.XLSX]

## Sheet: Tabelle1
Table S2 | Co-expression values (rs= Spearman´s non-parametric measure of correlation;
CSB.DB database Developmental) of genes on BAC probes used for FISH.
The proteins analysed are indicated in different colours.
Combinations		rs	p-value
Histon H2A.F/z	SMC4A	0.9354	0
Pre-mRNA-splicing factor 3	C2H2	0.8501	0
Pre-mRNA-splicing factor 3	SMC4A	0.7229	2.23e-11
Pre-mRNA-splicing factor 3	Histon H2A.F/z	0.7166	3.99e-11
C2H2	SMC4A	0.7089	7.97e-11
C2H2	Histon H2A.F/z	0.7021	1.44e-10
Pre-mRNA-splicing factor 3	SDR family protein	0.1484	0.246
C2H2	SDR family protein	0.1371	0.284
RNA binding protein	SDR family protein	0.1089	0.396
Histon H2A.F/z	SDR family protein	-0.0457	0.722
SMC4A	SDR family protein	-0.1091	0.395
C2H2	RNA binding protein	-0.1558	0.223
Pre-mRNA-splicing factor 3	RNA binding protein	-0.1766	0.166
Histon H2A.F/z	RNA binding protein	-0.2629	0.0374
SMC4A	RNA binding protein	-0.2776	0.0276
