# Supplementary material for: Chromatin associations in Arabidopsis interphase nuclei
Source: Front Genet. 2014 Nov 13;5:389. doi: 10.3389/fgene.2014.00389 (PMC4230181; doi:10.3389/fgene.2014.00389)
Supplement: Supplementary file 4 [file Table3.XLSX]

## Sheet: Tabelle1
Table S3 | Heterologous association frequencies in 2C and 4C nuclei of interstitial
euchromatin segments cloned in BACs (number of nuclei analysed in parentheses).
Combination	% association1
	2C	4C
F28P5 - F13K9	26.5**(185)	50.8 (185)
F28P5 - T29H11	13.5 (185)	22.2 (185)
F13K9 - T29H11	7.6 (185)	26.5 (185)
F28P5 - T14E10	12.5 (200)	14.4 (243)
F28P5 - K15N18	10.5 (200)	17.3 (243)
T14E10 - K15N18	10.5 (200)	16.0 (243)
F28P5 - MHP21	7.5 (253)	6.6 (229)
F28P5 - T14E10	9.9 (253)	13.5 (229)
MHP21 - T14E10	26.9*** (253)	37.1 (229)
F28P5 - MLG18	3.2*** (221)	8.7 (300)
F28P5 - K11J9	3.2*** (221)	7.7 (300)
MLG18 - K11J9	19.5 (221)	24.7 (300)
MLG18 - MCI2	25.6* (117)	32.2 (245)
1Compare 2C values with the simulated random values according to the RSD model for
loci at different arms of the same chromosome (17.2 %; n=105) and for loci located
at different chromosomes (9.9 %; n=105; red) (*P<0.05, **P<0.01; ***P<0.001).
