# Supplementary material for: Chromatin associations in Arabidopsis interphase nuclei
Source: Front Genet. 2014 Nov 13;5:389. doi: 10.3389/fgene.2014.00389 (PMC4230181; doi:10.3389/fgene.2014.00389)
Supplement: Supplementary file 5 [file Table4.XLSX]

## Sheet: Tabelle1
Table S4 | Mean expression of the genes located on the euchromatin segments used in the FISH experiments.
BAC	Chromo-some arm	Size (bp)	No. genes	No. genes analysed1	Mean expression2	STAB	Co-expressed gene	Co-expressed gene function
F13K9	1top	126991	36	31	0.57	1.72	at1g28060	Pre-mRNA-splicing factor 3
F28P5	1bottom	38629	17	15	2.34	6.55	at1g72050	C2H2
MHP21	3top	5840	3	3	0.57	0.44	at3g19090	RNA binding protein
T29H11	3bottom	98077	36	15	0.4	0.83	at3g48430	Ref6
T14E10	3bottom	94911	29	19	0.63	0.33	at3g54560	Histon H2.F/z
MLG18	5top	11225	4	3	1.1	0.37	at5g04900	SDR family protein
K15N18	5bottom	76084	24	14	0.85	0.72	at5g48600	SMC4A
K11J9	5bottom	79142	33	29	1.86	1.28		adjacent to MCI2
MCI2	5bottom	25607	6	4	0.68	0.27		C2H2like & SMC6B
1Expression data available only from these genes in the AtGenExpress Developmental series database (WeigelWorld.org).
2Expression data from the fourth rosette leaf (mean-normalized expression value).
